# Supplementary material for: Fermentation of Jamaican Cherries Juice Using Lactobacillus plantarum Elevates Antioxidant Potential and Inhibitory Activity against Type II Diabetes-Related Enzymes
Source: Molecules. 2021 May 12;26(10):2868. doi: 10.3390/molecules26102868 (PMC8151855; doi:10.3390/molecules26102868)
Supplement: Supplementary file 1 [file molecules-26-02868-s001.zip]

Archive with 1 entries (1 files):
- molecules-1212451-supplementary.pdf
